# Supplementary material for: Exploring the Phenotypic Heterogeneity and Bioenergetic Profile of the m.13513G>A mtDNA Substitution: A Heteroplasmy Perspective
Source: Int J Mol Sci. 2025 May 10;26(10):4565. doi: 10.3390/ijms26104565 (PMC12111569; doi:10.3390/ijms26104565)
Supplement: Supplementary file 1 [file ijms-26-04565-s001.zip]

Archive with 2 entries (2 files):
- Supplementary table S1_revised.xlsx
- Supplementary table S2.pdf
