# Supplementary material for: Exploring the Phenotypic Heterogeneity and Bioenergetic Profile of the m.13513G>A mtDNA Substitution: A Heteroplasmy Perspective
Source: Int J Mol Sci. 2025 May 10;26(10):4565. doi: 10.3390/ijms26104565 (PMC12111569; doi:10.3390/ijms26104565)
Supplement: Supplementary file 1 [file ijms-26-04565-s001.zip › Supplementary table S1_revised.xlsx]

## Sheet: HPO
	Patient 2 (F2)	Patient 3 (F3)	Patient 4 (F4)	Patient 5 (F5)	Patient 7 (F7)	Patient 8 (F8)	Patient 10 (F10)	Patient 11 (F11)	Patient 12 (F12)	Patient 13 (F13)	Patient 14 (F14)	Patient 15 (F15)	Patient 16 (F16)	Patient 17 (F17)	Patient 18 (F18)	Patient 19 (F19)	Patient 20 (F20)
HPO terms/Patient group	Leigh	Leigh	Leigh	Leigh	Leigh	Leigh	Leigh	Leigh	Leigh	MELAS	MELAS	LHON	LHON	LHON	LHON	LHON	LHON
Infantile spasms	No	No	No	No	No	No	No	Yes	No	No	No	No	No	No	No	No	No
Failure to thrive	No	No	No	No	No	Yes	Yes	No	No	No	No	No	No	No	No	No	No
Increased serum lactate	Yes	Yes	Yes	Yes	Yes	Yes	Yes	Yes	No	Yes	Yes	No	No	No	No	No	Yes
EEG abnormality	Yes	Yes	No	Yes	No	Yes	Yes	Yes	Yes	NA	Yes	No	No	No	No	No	Yes
Hypertension	No	No	No	No	No	No	No	Yes	No	NA	No	No	No	No	No	No	No
Motor delay	Yes	No	No	No	Yes	Yes	Yes	Yes	No	No	No	No	No	No	No	No	No
Cerebral cortical atrophy	Yes	No	No	Yes	No	Yes	No	No	No	No	Yes	No	No	No	No	No	Yes
EMG abnormality	Yes	NA	Yes	NA	Yes	NA	NA	Yes	No	NA	Yes	No	No	No	No	No	No
Anemia	No	No	No	NA	No	Yes	No	Yes	No	No	No	No	No	No	No	No	No
Spasticity	Yes	No	No	Yes	Yes	Yes	No	Yes	No	No	No	No	No	No	No	No	No
Hepatomegaly	No	No	Yes	No	No	Yes	No	No	No	No	No	No	No	No	No	No	No
Hyporeflexia	No	No	No	Yes	No	Yes	No	No	No	No	No	No	No	No	No	No	No
Optic atrothy	Yes	Yes	Yes	No	No	Yes	Yes	No	No	Yes	No	Yes	Yes	Yes	Yes	Yes	Yes
Myoclonus	No	No	No	No	No	No	No	Yes	No	No	No	No	No	No	No	No	No
Cardiomyopathy	No	No	No	No	No	Yes	Yes	No	No	No	No	No	No	No	No	No	No
Muscle weakness	No	Yes	No	No	No	Yes	No	NA	Yes	No	Yes	No	No	No	No	No	No
Encephalopathy	Yes	Yes	Yes	No	Yes	Yes	No	Yes	No	Yes	No	No	No	No	No	No	Yes
Abnormality of Krebs cycle metabolism	NA	NA	No	Yes	Yes	Yes	Yes	Yes	Yes	No	No	No	No	No	No	No	No
Seizure	No	No	No	Yes	No	Yes	Yes	Yes	No	No	Yes	No	No	No	No	No	Yes
Increased CSF protein	NA	NA	NA	NA	NA	Yes	No	No	No	NA	No	No	No	No	No	No	No
Episodic respiratory distress	No	NA	Yes	NA	No	Yes	NA	No	No	NA	No	No	No	No	No	No	No
Increased CSF lactate	NA	NA	NA	NA	NA	NA	NA	Yes	NA	Yes	Yes	No	No	No	No	No	Yes
Lacticaciduria	NA	NA	No	Yes	No	Yes	Yes	Yes	Yes	Yes	No	No	No	No	No	No	No
Abnormal left ventricular function	No	No	No	No	No	Yes	Yes	No	No	Yes	No	No	No	No	No	No	No
Short stature	No	No	No	Yes	No	No	No	Yes	No	Yes	Yes	No	No	No	No	No	No
Ataxia	No	No	No	Yes	Yes	Yes	No	No	Yes	Yes	No	No	No	No	No	No	No
Nystagmus	No	Yes	Yes	No	Yes	Yes	No	No	No	Yes	No	No	No	No	No	No	Yes
Wolff-Parkinson-White syndrome (WPW)	No	No	Yes	No	No	No	Yes	Yes	No	No	No	No	No	No	No	No	No
Hypertrichosis	No	No	Yes	No	Yes	No	Yes	No	No	No	No	No	No	No	No	No	No
Lactic acidosis	Yes	NA	No	Yes	Yes	Yes	Yes	Yes	NA	Yes	Yes	No	No	No	No	No	No
Brain atrophy	No	No	No	Yes	No	Yes	No	No	No	Yes	Yes	No	No	No	No	No	No
Infantile muscular hypotonia	Yes	No	No	No	Yes	Yes	Yes	Yes	Yes	No	No	No	No	No	No	No	No
Apnea	No	No	No	No	No	Yes	Yes	No	No	NA	No	No	No	No	No	No	No
Hyperalaninemia	No	No	NA	NA	No	No	Yes	No	No	No	No	No	No	No	No	No	No
Bulbar signs	No	No	Yes	No	No	Yes	No	No	No	No	No	No	No	No	No	No	No
Arhythmia	No	No	Yes	Yes	Yes	No	No	Yes	No	No	Yes	No	No	No	No	No	No
Episodic vomiting	Yes	Yes	No	No	No	Yes	Yes	No	No	Yes	No	No	No	No	No	No	No
Global developmental delay	Yes	No	Yes	No	Yes	Yes	Yes	Yes	Yes	No	No	No	No	No	No	No	No
Focal T2 hyperintense basal ganglia lesion	Yes	Yes	Yes	Yes	Yes	Yes	Yes	No	Yes	No	Yes	No	No	No	No	No	No
Hemiparesis	No	Yes	Yes	No	Yes	Yes	No	No	No	No	No	No	No	No	No	No	No
Nephropathy	No	No	No	No	No	Yes	No	Yes	No	No	No	No	No	No	No	No	No
Developmental regression	Yes	No	No	No	No	Yes	No	Yes	Yes	NA	No	No	No	No	No	No	No
Postural tremor	No	Yes	Yes	Yes	No	No	No	No	Yes	Yes	No	No	No	No	No	No	No
Dystonia	Yes	No	Yes	No	Yes	No	Yes	Yes	No	No	Yes	No	No	No	No	No	No
Cardiac conduction abnormality	Yes	No	Yes	Yes	Yes	Yes	No	Yes	No	No	No	No	No	No	No	No	No
Hyperreflexia	No	No	Yes	No	Yes	No	No	Yes	Yes	Yes	No	No	No	No	No	No	Yes
Abnormal brainstem MRI signal intensity	Yes	No	No	Yes	No	No	No	Yes	No	No	No	No	No	No	No	No	No
Abnormal thalamic MRI signal intensity	Yes	No	No	Yes	No	No	Yes	No	Yes	No	No	No	No	No	No	No	No
Ptosis	Yes	Yes	Yes	No	No	No	No	Yes	Yes	No	No	No	No	No	No	No	No
Strabismus	Yes	Yes	Yes	Yes	Yes	No	No	No	Yes	No	No	No	No	No	No	No	No
Spastic tetraparesis	No	No	No	No	No	Yes	No	Yes	No	No	No	No	No	No	No	No	No
Paraparesis	Yes	No	No	Yes	No	Yes	No	No	No	No	No	No	No	No	No	No	No
Dysphagia	Yes	No	No	Yes	Yes	Yes	Yes	No	Yes	No	No	No	No	No	No	No	No
Dysarthria	No	No	No	Yes	Yes	Yes	No	No	Yes	No	No	No	No	No	No	No	Yes
Hyperesthesia	No	Yes	No	No	No	No	NA	No	No	No	No	No	No	No	No	No	No
Cognitive impairment	No	No	No	No	No	NA	NA	No	No	Yes	No	No	No	No	No	No	Yes
Cerebellar cortex atrophy	No	No	No	No	No	Yes	No	No	No	Yes	Yes	No	No	No	No	No	No
Abnormal cerebral white matter morphology	No	No	No	No	No	Yes	No	No	No	Yes	NA	No	No	No	No	No	No
Thymus hyperplasia	Yes	No	No	No	No	No	No	No	No	No	No	No	No	No	No	No	No
Stroke-like episodes	No	No	No	No	No	No	No	No	No	Yes	Yes	No	No	No	No	No	No
Central scotoma	No	No	No	No	No	No	No	No	No	No	No	Yes	Yes	Yes	Yes	Yes	Yes
Slow decrease in visual acuity	No	No	No	No	No	No	No	No	No	No	No	Yes	Yes	Yes	Yes	Yes	Yes
Spontaneous recovery of vision	No	No	No	No	No	No	No	No	No	No	No	Yes	Yes	Yes	Yes	Yes	Yes
Dyschromatopsia	No	No	No	No	No	No	No	No	No	No	No	Yes	Yes	Yes	Yes	Yes	Yes
Degeneration of retinal ganglion cells	No	No	No	No	No	No	No	No	No	No	No	Yes	Yes	Yes	Yes	Yes	Yes
Age of onset	6 m	11 y	15 m	84 m	40 m	0 m	4 m	5 m	7 y	19 y	14 y	19 y	21 y	23 y	13 y	16 y	15 y
Status	died at 8 y	alive	alive	alive	alive	died before 1 y	died at 8 m	alive	alive	alive	alive	alive	alive	alive	alive	alive	alive
Lactate (max, mmol/L)	5,6 (blood)	3,6 (blood)	3,6 (blood)	8,3 (blood)	5,3 (blood)	10,5 (blood)	8,2 (blood)	5,6 (blood)	1,7 (blood)	7,4 (CSF)	5,36(CSF)	NA	NA	NA	NA	NA	5,6(CSF)
Heteroplasmy in blood (NGS)	0.69	0.27	0.59	0.34	0.53	0.7	0.69	0.67	0.54	0.26	0.32	0.17	0.24	0.1	0.3	0.28	0.14
*CSF-Cerebrospinal fluid
y - year old
m - month old
